# Supplementary material for: Fabrication of a Cation-Exchange Membrane via the Blending of SPES/N-Phthaloyl Chitosan/MIL-101(Fe) Using Response Surface Methodology for Desalination
Source: Membranes (Basel). 2022 Jan 25;12(2):144. doi: 10.3390/membranes12020144 (PMC8880603; doi:10.3390/membranes12020144)
Supplement: Supplementary file 1 [file membranes-12-00144-s001.zip]

Archive with 1 entries (1 files):
- membranes-1560895-supplementary.pdf
